# Supplementary material for: Spatial Distribution and Temporal Dynamics of Neomycin-Induced Neuromast Cell Damage and Regeneration in the Mexican tetra (Astyanax mexicanus)
Source: Cells. 2025 Oct 27;14(21):1680. doi: 10.3390/cells14211680 (PMC12607775; doi:10.3390/cells14211680)
Supplement: Supplementary file 1 [file cells-14-01680-s001.zip]

Archive with 1 entries (1 files):
- cells-3926121-supplementary.pdf
